# Supplementary material for: DNAforge: a design tool for nucleic acid wireframe nanostructures
Source: Nucleic Acids Res. 2024 May 15;52(W1):W13–8. doi: 10.1093/nar/gkae367 (PMC11223811; doi:10.1093/nar/gkae367)
Supplement: gkae367_Supplemental_Files [file gkae367_supplemental_files.zip]

Archive with 2 entries (2 files):
- supplement.pdf
- user_guide.pdf
